# Supplementary material for: Hippocampal, Microglial, Morphological, and Amyloid Profiles Following Thiamine Pyrophosphate Treatment in 3xTg-AD Mice
Source: Int J Mol Sci. 2026 Jun 2;27(11):5022. doi: 10.3390/ijms27115022 (PMC13257033; doi:10.3390/ijms27115022)
Supplement: Supplementary file 1 [file ijms-27-05022-s001.zip]

Archive with 1 entries (1 files):
- ijms-4320477-supplementary.pdf
